# Supplementary material for: Influences of Maternal, Child, and Household Factors on Diarrhea Management in Ecuador
Source: Children (Basel). 2025 Apr 7;12(4):473. doi: 10.3390/children12040473 (PMC12025387; doi:10.3390/children12040473)
Supplement: Supplementary file 1 [file children-12-00473-s001.zip]

Archive with 1 entries (1 files):
- children-3505404-supplementary.pdf
